# Supplementary material for: Synergistic antimicrobial effect of ascorbic acid and nicotinamide with rifampicin and vancomycin against SCCmec type IV methicillin-resistant Staphylococcus aureus (MRSA)
Source: Access Microbiol. 2023 Feb 3;5(2):000475.v4. doi: 10.1099/acmi.0.000475.v4 (PMC9996180; doi:10.1099/acmi.0.000475.v4)
Supplement: Supplementary material 2 [file acmi-5-475.v4-s002.xlsx]

## Sheet: FIC-RS
Mean Fractrional Inhibitory Concentrations results for Reference Strains(RS)
		EMRSA-15				USA300
		∑FICMin		∑FICMax		∑FICMin		∑FICMax
		Aox conc mg/ml	Ab conc µg/ml	Aox conc mg/ml	Ab conc µg/ml	Aox conc mg/ml	Ab conc µg/ml	Aox conc mg/ml	Ab conc µg/ml
Ascorbic Acid (mg/ml)	Chloramphenicol (µg/ml)	1		1		1		1
		1.25	4	0.08	8	1.25	4	1.25	4
	Ciprofloxacin (µg/ml)	0.6		0.6		1		1
		0.2	0.25	0.2	0.25	0.1	16	0.1	16
	Linezolid (µg/ml)	0.8		1		0.9		1
		0.8	2	1.25	2	1.25	1.7	1.25	2
	Norfloxacin (µg/ml)	1		1.2		1		1.2
		0.08	1	0.9	1.7	0.08	1	0.9	1.7
	Oxacillin (µg/ml)	0.7		1		0.6		1
		0.5	64	1.25	64	0.2	16	1.25	16
	Rifampin (µg/ml)	0.2		1		0.1		1
		0.5	0.006	1.25	0.25	0.2	0.02	1.25	0.125
	Tetracycline (µg/ml)	0.7		1.1		0.6		1
		0.5	0.33	1.25	0.33	0.5	0.25	2.5	0.25
	Vancomycin hydrochloride (µg/ml)	0.4		1		0.3		1
		0.4	0.4	1.25	1	0.13	0.5	1.25	1
Nicotinamide (mg/ml)	Chloramphenicol (µg/ml)	0.8		1.3		0.7		1.3
		4	6	31	7	3	7	23	16
	Ciprofloxacin (µg/ml)	0.8		2		0.51		1
		8	0.5	2	3	26	1	31	7
	Linezolid (µg/ml)	0.9		1		0.8		1
		2	4	11	3	2	5	2	13
	Norfloxacin (µg/ml)	1		1.5		0.6		1
		4	1	4	2	31	3	31	13
	Oxacillin (µg/ml)	0.75		0.75		0.6		1
		26	85	26	85	21	8	31.25	21
	Rifampin (µg/ml)	0.09		1		0.08		0.9
		4	0.02	31.25	0.3	4	0.01	31.25	0.1
	Tetracycline (µg/ml)	0.5		1		0.9		1
		6	0.6	31.25	0.75	4	0.25	1	0.25
	Vancomycin hydrochloride (µg/ml)	0.3		1		0.3		1
		4	0.4	31.25	0.8	4	1.5	31.25	1

## Sheet: MIC-RS
Minimum Inhibitory Concentration Results for Reference Strains (RS)
Agents	EMRSA-15	USA300	CLSI Cutoffs
			S	R
chloramphenicol (µg/ml)	8	16	≤1	≥4
ciprofloxacin (µg/ml)	0.25	16	≤8	≥32
linezolid (µg/ml)	4	4	≤4	≥8
norfloxacin (µg/ml)	1	32	≤4	≥16
oxacillin (µg/ml)	128	48	≤2	≥4
rifampin (µg/ml)	0.5	0.32	≤1	≥4
tetracycline (µg/ml)	0.5	0.5	≤4	≥16
vancomycin hydrochloride (µg/ml)	2	2	≤2	≥16
Nicotinamide (mg/ml)	60	60
Ascorbic acid (mg/ml)	2.5	2.5

## Sheet: Synergy-RS
Extended Synergy Values
Ascorbic Acid						Nicotinamide
EMRSA-15			USA300			EMRSA-15			USA300
FIC	AA conc mg/ml	Rif conc µg/ml	FIC	AA conc mg/ml	Rif conc µg/ml	FIC	NAM conc mg/ml	Rif conc µg/ml	FIC	NAM conc mg/ml	Rif conc µg/ml
0.12	0.3	0.002	0.05	0.08	0.004	0.07	4	0.004	0.06	2	0.004
0.13	0.3	0.004	0.06	0.08	0.008	0.08	4	0.008	0.09	2	0.008
0.14	0.3	0.008	0.08	0.16	0.004	0.09	4	0.02	0.09	4	0.004
0.16	0.3	0.02	0.09	0.08	0.02	0.12	4	0.03	0.12	4	0.008
0.19	0.3	0.03	0.12	0.16	0.02	0.13	8	0.004	0.15	2	0.02
0.24	0.6	0.002	0.14	0.3	0.004	0.14	8	0.008	0.16	8	0.004
0.25	0.3	0.06	0.16	0.08	0.03	0.16	8	0.02	0.18	4	0.02
0.26	0.6	0.004	0.16	0.3	0.008	0.19	4	0.06	0.19	8	0.008
0.27	0.6	0.008	0.19	0.16	0.03	0.19	8	0.03	0.25	8	0.02
0.28	0.6	0.02	0.19	0.3	0.02	0.25	8	0.06	0.28	2	0.03
0.31	0.6	0.03	0.25	0.3	0.03	0.27	16	0.008	0.3	16	0.008
0.4	0.3	0.13	0.26	0.6	0.002	0.28	16	0.02	0.31	4	0.03
0.4	0.6	0.06	0.27	0.6	0.004	0.31	4	0.13	0.37	16	0.02
0.5	0.6	0.13	0.28	0.08	0.06	0.31	16	0.03	0.38	8	0.03
			0.28	0.6	0.008	0.38	8	0.13	0.5	16	0.03
			0.31	0.16	0.06	0.38	16	0.06
			0.31	0.6	0.02	0.5	16	0.13
			0.38	0.3	0.06
			0.38	0.6	0.03
			0.5	0.6	0.06
FIC	AA conc mg/ml	Van conc µg/ml	FIC	AA conc mg/ml	Van conc µg/ml	FIC	NAM conc mg/ml	Van conc µg/ml	FIC	NAM conc mg/ml	Van conc µg/ml
0.25	0.3	0.25	0.28	0.08	0.5	0.16	2	0.25	0.16	2	0.25
0.37	0.6	0.25	0.31	0.16	0.5	0.18	4	0.25	0.18	4	0.25
0.38	0.3	0.5	0.37	0.3	0.5	0.28	2	0.5	0.28	2	0.5
0.5	0.6	0.5	0.5	0.6	0.5	0.31	4	0.5	0.31	4	0.5
						0.5	2	1	0.5	2	1

## Sheet: FIC-CI
Fractional Inhibitory Concentration results for the SCCmec type IV clinical isolates(CI)
		Isolate-1				Isolate-2				Isolate-3				Isolate-4				Isolate-5				Isolate-6				Isolate-7				Isolate-8				Isolate-9				Isolate-10
		FICMin		FICMax		FICMin		FICMax		FICMin		FICMax		FICMin		FICMax		FICMin		FICMax		FICMin		FICMax		FICMin		FICMax		FICMin		FICMax		FICMin		FICMax		FICMin		FICMax
		Aox conc mg/ml	Ab conc µg/ml	Aox conc mg/ml	Ab conc µg/ml	Aox conc mg/ml	Ab conc µg/ml	Aox conc mg/ml	Ab conc µg/ml	Aox conc mg/ml	Ab conc µg/ml	Aox conc mg/ml	Ab conc µg/ml	Aox conc mg/ml	Ab conc µg/ml	Aox conc mg/ml	Ab conc µg/ml	Aox conc mg/ml	Ab conc µg/ml	Aox conc mg/ml	Ab conc µg/ml	Aox conc mg/ml	Ab conc µg/ml	Aox conc mg/ml	Ab conc µg/ml	Aox conc mg/ml	Ab conc µg/ml	Aox conc mg/ml	Ab conc µg/ml	Aox conc mg/ml	Ab conc µg/ml	Aox conc mg/ml	Ab conc µg/ml	Aox conc mg/ml	Ab conc µg/ml	Aox conc mg/ml	Ab conc µg/ml	Aox conc mg/ml	Ab conc µg/ml	Aox conc mg/ml	Ab conc µg/ml
Ascorbic Acid (mg/ml)	Rifampin (µg/ml)	0.4		1		0.21		1		0.27		1		0.41		1		0.41		1		0.45		0.9		0.53		1		0.32		1		0.3		1		0.45		1
		0.8	0.004	2.5	0.02	0.2	0.004	1.25	0.02	0.7	0.004	2.5	0.02	0.83	0.004	2.5	0.008	0.8	0.004	2.5	0.008	0.6	0.01	2	0.008	0.08	0.008	1.25	0.008	0.2	0.004	1.25	0.01	0.17	0.004	2.5	0.02	0.5	0.004	1.25	0.008
	Vancomycin hydrochloride (µg/ml)	0.44		1		0.52		1		0.27		1		0.27		1		0.68		1		0.8		1		0.4		1		1		1		0.35		1		0.27		1
		0.08	0.4	2.5	0.5	0.08	0.5	2.5	0.5	0.1	0.5	2.5	1	0.08	0.5	2.5	1	0.9	0.5	2.5	0.5	1	0.7	2.5	1	0.08	0.75	2.5	1	2.5	0.25	2.5	0.25	0.33	0.7	2	0.8	0.08	0.5	2.5	0.5
Nicotinamide (mg/ml)	Rifampin (µg/ml)	0.1		1.1		0.08		1.2		0.08		1		0.12		1		0.1		1		0.09		1		0.1		1		0.088		1		0.085		1.2		0.5		0.6
		4	0.02	26	0.75	4	0.008	31.25	0.8	4	0.008	31.25	0.8	4	0.05	21	0.75	4	0.007	31.25	0.7	4	0.008	31.25	0.8	5.3	0.016	31.25	0.8	5.3	0.008	31.25	1	5.3	0.007	31.25	1	4	0.03	26	0.17
	Vancomycin hydrochloride (µg/ml)	0.31		1		0.5		0.83		0.27		1		0.27		0.92		0.27		0.92		0.31		1		0.38		1		0.37		1		0.4		1		0.6		1
		6.7	0.5	31.25	1.3	4	0.7	21	1	4	0.5	31.25	1.3	4	0.5	26	1.3	4	0.5	26	1.3	4	0.5	31.25	1	5.3	0.25	31.25	1.3	8	0.5	31.25	1	8	0.5	31.25	1	1.5	0.25	31.25	0.25

## Sheet: Synergy-CI
Extended Synergy Values
Ascorbic Acid (mg/ml)
Isolate-1			Isolate-2			Isolate-3			Isolate-4			Isolate-5			Isolate-6			Isolate-7			Isolate-8			Isolate-9			Isolate-10
FIC	AA conc mg/ml	Rif conc µg/ml	FIC	AA conc mg/ml	Rif conc µg/ml	FIC	AA conc mg/ml	Rif conc µg/ml	FIC	AA conc mg/ml	Rif conc µg/ml	FIC	AA conc mg/ml	Rif conc µg/ml	FIC	AA conc mg/ml	Rif conc µg/ml	FIC	AA conc mg/ml	Rif conc µg/ml	FIC	AA conc mg/ml	Rif conc µg/ml	FIC	AA conc mg/ml	Rif conc µg/ml	FIC	AA conc mg/ml	Rif conc µg/ml
0.37	0.6	0.004	0.19	0.16	0.004	0.19	0.3	0.004	0.37	0.6	0.004	0.37	0.6	0.004	0.37	0.6	0.004				0.37	0.3	0.004	0.25	0.6	0.004	0.37	0.3	0.004
0.5	1.25	0.004	0.25	0.3	0.004	0.25	0.6	0.004	0.5	1.25	0.004	0.5	1.25	0.004	0.5	1.25	0.004				0.5	0.6	0.004	0.28	0.08	0.008	0.5	0.6	0.004
			0.31	0.16	0.008	0.28	0.08	0.008																0.3	0.16	0.008
			0.37	0.3	0.008	0.3	0.16	0.008																0.33	0.3	0.008
			0.38	0.6	0.004	0.31	0.6	0.008																0.38	0.6	0.008
			0.5	0.6	0.008	0.38	0.6	0.008																0.38	1.25	0.004
						0.38	1.25	0.004																0.5	1.25	0.008
						0.5	1.25	0.008
FIC	AA conc mg/ml	Van conc µg/ml	FIC	AA conc mg/ml	Van conc µg/ml	FIC	AA conc mg/ml	Van conc µg/ml	FIC	AA conc mg/ml	Van conc µg/ml	FIC	AA conc mg/ml	Van conc µg/ml	FIC	AA conc mg/ml	Van conc µg/ml	FIC	AA conc mg/ml	Van conc µg/ml	FIC	AA conc mg/ml	Van conc µg/ml	FIC	AA conc mg/ml	Van conc µg/ml	FIC	AA conc mg/ml	Van conc µg/ml
0.28	0.16	0.5				0.27	0.08	0.5	0.27	0.08	0.5							0.27	0.08	0.5				0.27	0.08	0.5	0.27	0.08	0.25
0.31	0.3	0.5				0.28	0.16	0.5	0.28	0.16	0.5							0.28	0.16	0.5				0.28	0.16	0.5	0.28	0.16	0.25
0.37	0.6	0.5				0.31	0.3	0.5	0.31	0.3	0.5							0.31	0.3	0.5				0.31	0.3	0.5	0.31	0.3	0.25
0.5	1.25	0.5				0.37	0.6	0.5	0.37	0.6	0.5							0.37	0.6	0.5				0.37	0.6	0.5	0.37	0.6	0.25
						0.5	1.25	0.5	0.5	1.25	0.5							0.5	1.25	0.5				0.5	1.25	0.5	0.52	0.08	0.25
Nicotinamide (mg/ml)
Isolate-1			Isolate-2			Isolate-3			Isolate-4			Isolate-5			Isolate-6			Isolate-7			Isolate-8			Isolate-9			Isolate-10
FIC	NAM conc mg/ml	Rif conc µg/ml	FIC	NAM conc mg/ml	Rif conc µg/ml	FIC	NAM conc mg/ml	Rif conc µg/ml	FIC	NAM conc mg/ml	Rif conc µg/ml	FIC	NAM conc mg/ml	Rif conc µg/ml	FIC	NAM conc mg/ml	Rif conc µg/ml	FIC	NAM conc mg/ml	Rif conc µg/ml	FIC	NAM conc mg/ml	Rif conc µg/ml	FIC	NAM conc mg/ml	Rif conc µg/ml	FIC	NAM conc mg/ml	Rif conc µg/ml
0.09	2	0.02	0.06	2	0.008	0.05	2	0.008	0.12	2	0.02	0.09	2	0.008	0.076	4	0.008	0.09	4	0.02	0.07	4	0.008	0.07	4	0.008
0.13	4	0.02	0.09	2	0.02	0.06	2	0.004	0.19	2	0.03	0.16	2	0.02	0.09	4	0.02	0.13	4	0.03	0.08	4	0.02	0.08	4	0.02
0.15	2	0.03	0.09	4	0.008	0.08	8	0.008	0.19	4	0.02	0.19	4	0.02	0.13	4	0.03	0.15	8	0.02	0.09	4	0.03	0.09	4	0.03
0.19	4	0.03	0.13	4	0.02	0.09	2	0.03	0.25	4	0.03	0.25	8	0.02	0.15	8	0.02	0.19	4	0.06	0.14	8	0.02	0.14	8	0.02
0.19	8	0.02	0.16	2	0.03	0.09	4	0.02	0.31	2	0.06	0.28	2	0.03	0.19	4	0.06	0.19	8	0.03	0.16	4	0.06	0.16	4	0.06
0.25	8	0.03	0.19	4	0.03	0.13	4	0.03	0.31	8	0.02	0.31	4	0.03	0.19	8	0.03	0.25	8	0.06	0.16	8	0.03	0.16	8	0.03
0.28	2	0.06	0.19	8	0.02	0.15	8	0.02	0.37	8	0.03	0.38	8	0.03	0.25	8	0.06	0.28	16	0.02	0.19	4	0.13	0.19	4	0.13
0.31	4	0.06	0.25	8	0.03	0.16	2	0.06	0.38	4	0.06	0.38	16	0.02	0.28	2	0.13	0.31	4	0.13	0.19	8	0.06	0.19	8	0.06
0.37	16	0.03	0.28	2	0.06	0.19	4	0.06	0.5	8	0.06	0.5	16	0.03	0.28	16	0.02	0.31	16	0.03	0.19	16	0.03	0.19	16	0.03
0.38	8	0.06	0.31	4	0.06	0.19	8	0.03							0.31	4	0.13	0.37	16	0.06	0.25	8	0.13	0.25	8	0.13
0.5	16	0.06	0.37	16	0.03	0.25	8	0.06							0.31	16	0.03	0.38	8	0.13	0.25	16	0.06	0.25	16	0.06
			0.38	8	0.06	0.28	2	0.13							0.37	16	0.06	0.5	16	0.13	0.31	4	0.25	0.31	4	0.25
			0.5	16	0.06	0.31	4	0.13							0.38	8	0.13				0.37	16	0.13	0.37	16	0.13
						0.31	16	0.03							0.5	16	0.13				0.38	8	0.25	0.38	8	0.25
						0.37	16	0.06													0.5	16	0.25	0.5	16	0.25
						0.38	8	0.13
						0.5	16	0.13
FIC	NAM conc mg/ml	Van conc µg/ml	FIC	NAM conc mg/ml	Van conc µg/ml	FIC	NAM conc mg/ml	Van conc µg/ml	FIC	NAM conc mg/ml	Van conc µg/ml	FIC	NAM conc mg/ml	Van conc µg/ml	FIC	NAM conc mg/ml	Van conc µg/ml	FIC	NAM conc mg/ml	Van conc µg/ml	FIC	NAM conc mg/ml	Van conc µg/ml	FIC	NAM conc mg/ml	Van conc µg/ml	FIC	NAM conc mg/ml	Van conc µg/ml
0.28	2	0.5				0.28	2	0.5	0.28	2	0.5	0.28	2	0.5	0.28	2	0.5	0.19	4	0.25	0.31	4	0.5	0.31	4	0.5
0.31	4	0.5				0.31	4	0.5	0.31	4	0.5	0.37	8	0.5	0.31	4	0.5	0.25	8	0.25	0.37	8	0.5	0.37	8	0.5
0.37	8	0.5				0.37	8	0.5	0.37	8	0.5	0.5	16	0.5	0.37	8	0.5	0.31	4	0.5	0.5	16	0.5	0.5	16	0.5
0.5	16	0.5				0.5	16	0.5	0.5	16	0.5				0.5	16	0.5	0.37	8	0.5
																		0.38	16	0.25
																		0.5	16	0.5

## Sheet: MIC-CI
Minimum Inhibitory Concentraiton result for the SCCmec type IV Clincial Isolates(CI)
	Isolate 1	Isolate 2	Isolate 3	Isolate 4	Isolate 5	Isolate 6	Isolate 7	Isolate 8	Isolate 9	Isolate 10
ciprofloxacin (µg/ml)	R	S	S	R	R	S	S	R	R	R
chloramphenicol (µg/ml)	S	S	S	S	S	S	S	S	S	S
linezolid (µg/ml)	S	S	S	S	S	S	S	S	S	S
norfloxacin (µg/ml)	R	S	S	R	R	S	S	R	R	R
oxacillin (µg/ml)	R	R	R	R	R	R	R	R	R	R
rifampin (µg/ml)	S	S	S	S	S	S	S	S	S	S
tetracycline (µg/ml)	S	S	S	S	S	S	S	S	S	S
vancomycin hydrochloride (µg/ml)	S	S	S	S	S	S	S	S	S	S
Agents	rifampin (µg/ml)	vancomycin (µg/ml)	Nicotinamide (mg/ml)	Ascorbic acid (mg/ml)		rifampin (µg/ml)		vancomycin (µg/ml)
MRSA-Isolate-1	0.1	1	60	2.5		Mean	0.24	Mean	1.5
MRSA-Isolate-2	0.1	1	60	2.5		Standard Error	0.0520683	Standard Error	0.166667
MRSA-Isolate-3	0.3	2	60	2.5		Median	0.2	Median	1.5
MRSA-Isolate-4	0.1	2	60	2.5		Mode	0.1	Mode	1
MRSA-Isolate-5	0.1	2	60	2.5		Standard Deviation	0.164655	Standard Deviation	0.527046
MRSA-Isolate-6	0.3	1	60	2.5		Sample Variance	0.0271111	Sample Variance	0.277778
MRSA-Isolate-7	0.3	2	60	2.5		Kurtosis	-1.0435	Kurtosis	-2.57143
MRSA-Isolate-8	0.5	1	60	2.5		Skewness	0.686982	Skewness	0
MRSA-Isolate-9	0.5	2	60	2.5		Range	0.4	Range	1
MRSA-Isolate-10	0.1	1	60	2.5		Minimum	0.1	Minimum	1
						Maximum	0.5	Maximum	2
						Sum	2.4	Sum	15
						Count	10	Count	10

## Sheet: Stats
Statistical Analysis
Statistical Significance of Ascorbic acid Synergy with Rifampicin
							MICRif		MICRif+AA			t-Test: Two-Sample Assuming Equal Variances
							Mean	0.268333	Mean	0.00466667			MICRif	MICRif+AA
							Standard Error	0.0483333	Standard Error	0.000619547		Mean	0.268333	0.00466667
							Median	0.3	Median	0.004		Variance	0.0280333	4.60606e-06
							Mode	0.1	Mode	0.004		Observations	12	12
							Standard Deviation	0.167432	Standard Deviation	0.00214617		Pooled Variance	0.014019
							Sample Variance	0.0280333	Sample Variance	4.60606e-06		Hypothesized Mean Difference	0
							Kurtosis	-1.49364	Kurtosis	3.28172		df	22
							Skewness	0.318043	Skewness	1.84416		t Stat	5.45472
							Range	0.4	Range	0.008		P(T<=t) one-tail	8.82434e-06
							Minimum	0.1	Minimum	0.002		t Critical one-tail	1.71714
							Maximum	0.5	Maximum	0.01		P(T<=t) two-tail	1.76487e-05
							Sum	3.22	Sum	0.056		t Critical two-tail	2.07387
							Count	12	Count	12
Conclusion: The MIC of Rif+AA (M=0.005, SD=0.002, n=12) was hypothesized to be lower than the MIC of Rif alone (M=0.27, SD=0.17, n=12). This difference was significant, t(22)=5.5, p<0.005
Statistical Significance of Ascorbic acid Synergy with Vancomycin
							MICVAN		MICVAN+AA			t-Test: Two-Sample Assuming Equal Variances
							Mean	1.58333	Mean	0.504167			MICVAN	MICVAN+AA
							Standard Error	0.148647	Standard Error	0.0458333		Mean	1.58333	0.504167
							Median	2	Median	0.5		Variance	0.265152	0.0252083
							Mode	2	Mode	0.5		Observations	12	12
							Standard Deviation	0.514929	Standard Deviation	0.158771		Pooled Variance	0.14518
							Sample Variance	0.265152	Sample Variance	0.0252083		Hypothesized Mean Difference	0
							Kurtosis	-2.26286	Kurtosis	-0.299369		df	22
							Skewness	-0.388403	Skewness	-0.111535		t Stat	6.93763
							Range	1	Range	0.5		P(T<=t) one-tail	2.88557e-07
							Minimum	1	Minimum	0.25		t Critical one-tail	1.71714
							Maximum	2	Maximum	0.75		P(T<=t) two-tail	5.77114e-07
							Sum	19	Sum	6.05		t Critical two-tail	2.07387
							Count	12	Count	12
Conclusion: The MIC of Van+AA (M=0.5, SD=0.16, n=12) was hypothesized to be lower than the MIC of Van alone (M=1.6, SD=0.5, n=12). This difference was significant, t(22)=6.93, p<0.005
Statistical Significance of Nicotinamide Synergy with Rifampicin
							MICRif		MIC+RifNAM			t-Test: Two-Sample Assuming Equal Variances
							Mean	0.268333	Mean	0.0141667			MICRif	MIC+RifNAM
							Standard Error	0.0483333	Standard Error	0.00392512		Mean	0.268333	0.0141667
							Median	0.3	Median	0.008		Variance	0.0280333	0.000184879
							Mode	0.1	Mode	0.008		Observations	12	12
							Standard Deviation	0.167432	Standard Deviation	0.013597		Pooled Variance	0.0141091
							Sample Variance	0.0280333	Sample Variance	0.000184879		Hypothesized Mean Difference	0
							Kurtosis	-1.49364	Kurtosis	4.01217		df	22
							Skewness	0.318043	Skewness	2.01401		t Stat	5.24137
							Range	0.4	Range	0.046		P(T<=t) one-tail	1.47123e-05
							Minimum	0.1	Minimum	0.004		t Critical one-tail	1.71714
							Maximum	0.5	Maximum	0.05		P(T<=t) two-tail	2.94246e-05
							Sum	3.22	Sum	0.17		t Critical two-tail	2.07387
							Count	12	Count	12
Conclusion: The MIC of Rif+NAM (M=0.01, SD=0.01, n=12) was hypothesized to be lower than the MIC of Rif alone (M=0.27, SD=0.17, n=12). This difference was significant, t(22)=5.24, p<0.005
Statistical Significance of Nicotinamide Synergy with Vancomycin
							MICVAN		MICVAN+NAM			t-Test: Two-Sample Assuming Equal Variances
							Mean	1.58333	Mean	0.433333			MICVAN	MICVAN+NAM
							Standard Error	0.148647	Standard Error	0.042343		Mean	1.58333	0.433333
							Median	2	Median	0.5		Variance	0.265152	0.0215152
							Mode	2	Mode	0.5		Observations	12	12
							Standard Deviation	0.514929	Standard Deviation	0.14668		Pooled Variance	0.143333
							Sample Variance	0.265152	Sample Variance	0.0215152		Hypothesized Mean Difference	0
							Kurtosis	-2.26286	Kurtosis	-0.726642		df	22
							Skewness	-0.388403	Skewness	-0.124828		t Stat	7.44046
							Range	1	Range	0.45		P(T<=t) one-tail	9.62557e-08
							Minimum	1	Minimum	0.25		t Critical one-tail	1.71714
							Maximum	2	Maximum	0.7		P(T<=t) two-tail	1.92511e-07
							Sum	19	Sum	5.2		t Critical two-tail	2.07387
							Count	12	Count	12
Conclusion: The MIC of Van+NAM (M=0.43, SD=0.15, n=12) was hypothesized to be lower than the MIC of Van alone (M=1.6, SD=0.5, n=12). This difference was significant, t(22)=7.44, p<0.005
